# Supplementary material for: Pathway of Effects of Socioeconomic Status on Rural Left-behind Children to Receive Oral Health Services: A Structural Equation Modeling
Source: Int J Environ Res Public Health. 2023 Jan 7;20(2):1068. doi: 10.3390/ijerph20021068 (PMC9858901; doi:10.3390/ijerph20021068)
Supplement: Supplementary file 1 [file ijerph-20-01068-s001.zip]

Archive with 1 entries (1 files):
- ijerph-2121769-supplementary.pdf
